# Supplementary material for: Contrasting Effects of Grazing in Shaping the Seasonal Trajectory of Foliar Fungal Endophyte Communities on Two Semiarid Grassland Species
Source: J Fungi (Basel). 2023 Oct 14;9(10):1016. doi: 10.3390/jof9101016 (PMC10608051; doi:10.3390/jof9101016)
Supplement: Supplementary file 1 [file jof-09-01016-s001.zip]

Archive with 1 entries (1 files):
- jof-2637763-supplementary.pdf
